# Supplementary material for: Water Stress and Black Cutworm Feeding Modulate Plant Response in Maize Colonized by Metarhizium robertsii
Source: Pathogens. 2024 Jun 27;13(7):544. doi: 10.3390/pathogens13070544 (PMC11280422; doi:10.3390/pathogens13070544)
Supplement: Supplementary file 1 [file pathogens-13-00544-s001.zip]

Archive with 1 entries (1 files):
- pathogens-3010937-supplementary.pdf
